# Supplementary material for: Preservation and alteration of inclusion-based calcite-water oxygen isotope and clumped isotope temperature signals in calcite veins
Source: Sci Rep. 2025 Mar 14;15:8800. doi: 10.1038/s41598-025-92824-w (PMC11909253; doi:10.1038/s41598-025-92824-w)
Supplement: Supplementary file 2 — Supplementary Information 2. [file 41598_2025_92824_MOESM2_ESM.xlsx]

## Sheet: PCS Summary
Sample name	δ13C [vPDB, ‰]		δ18O[vPDB, ‰]		δ18O[vSMOW, ‰]		Number of replicates	Δ47 Easotope [I-CDES90°C, ‰]				Anderson Temp [°C]					Anderson Temp [°C]
	Value	±1SD	Value	±1SD	Value	±1SD		Value	±1SD	±1SE	±95% CI	Value	±1SE	±95% CI	δT/δ(Δ47)	constants	Value	±1SE	±95% CI	δT/δ(Δ47)	δT/δ(slope)	δT/δ(intercept)	constants	uncertainty
PCS-1-1	-10.0873	0.107897	-6.67818	0.151315	24.0373	0.154861	11	0.601909	0.0245823	0.00741185	0.0165146	22.3064	2.44456	5.44681	-329.817	39100	22.3064	3.16233	5.8045	-329.817	0.00377822	329.817	39100	400
PCS-1-2	-9.19273	0.220775	-6.49364	0.124842	24.2245	0.127622	11	0.574	0.0354175	0.0106788	0.0237938	31.9651	3.87888	8.64268	-363.232	0.154	31.9651	4.42634	8.90184	-363.232	0.00390173	363.232	0.154	0.004
PCS-1-3	-8.8	0.114495	-6.61083	0.129296	24.1042	0.134938	12	0.567333	0.0276712	0.007988	0.0175815	34.4159	2.97198	6.54128	-372.056		34.4159	3.67729	6.89044	-372.056	0.00393307	372.056
PCS-1-4	-11.49	0.077811	-6.3425	0.0794441	24.3817	0.0787208	12	0.579333	0.0278219	0.0080315	0.0176772	30.0461	2.8626	6.30055	-356.422		30.0461	3.55419	6.64339	-356.422	0.00387719	356.422
PCS-1-5	-10.295	0.167305	-6.73917	0.0758537	23.9725	0.0768854	12	0.582833	0.0265496	0.0076642	0.0168688	28.8063	2.69831	5.93895	-352.067		28.8063	3.41316	6.29602	-352.067	0.00386133	352.067
PCS-2-1	-7.67083	0.182082	-6.6225	0.0795584	24.0942	0.0824024	12	0.57675	0.0181415	0.005237	0.0115266	30.9711	1.88372	4.14603	-359.694		30.9711	2.8352	4.65613	-359.694	0.00388902	359.694
PCS-2-2	-11.2867	0.101205	-6.675	0.129228	24.0358	0.132285	12	0.5975	0.0260052	0.00750707	0.0165229	23.7714	2.51298	5.53102	-334.748		23.7714	3.22717	5.88997	-334.748	0.00379695	334.748
PCS-2-3	-11.2858	0.0702539	-6.33417	0.144314	24.39	0.149119	12	0.562667	0.0195371	0.00563987	0.0124133	36.167	2.13439	4.69775	-378.447		36.167	3.05785	5.18303	-378.447	0.00395546	378.447
PCS-3-1	-10.6267	0.0675995	-6.00083	0.10282	24.7333	0.105256	12	0.5625	0.0182234	0.00526063	0.0115786	36.2301	1.99209	4.38455	-378.678		36.2301	2.96093	4.90132	-378.678	0.00395627	378.678
PCS-3-2	-10.8467	0.0647138	-6.0025	0.0357071	24.7308	0.0389541	12	0.588083	0.0237772	0.00686389	0.0151073	26.9748	2.37284	5.22259	-345.699		26.9748	3.14631	5.61644	-345.699	0.00383791	345.699
IAEA-C2	-8.285	0.0554435	-9.07274	0.108165	21.5665	0.111334	124	0.634516	0.0265003	0.0023798	0.00471067
Nominal value of used standards
ETH1	2.02		-2.19					0.2052
ETH2	-10.17		-18.69					0.2085
ETH3	1.71		-1.78					0.6132
IAEA-C2	-8.25		-9					0.6409
Constants
R13_VPDB	0.01118
R17_VSMOW	0.00038475
R18_VSMOW	0.0020052
δ18O_VPDB_VSMOW	30.92
𝜆	0.528
δ18O factor 70° (for calcite)	1.00871
Sample name	δ13C [vPDB, ‰]		δ18O[vPDB, ‰]		Number of replicates	Δ47 Crunch [I-CDES90°C, ‰]				Anderson Temp [°C]					Anderson Temp [°C]
	Value	±1SD	Value	±1SD		Value	±1SD	±1SE	±95% CL	Value	±1SE	±95% CI	δT/δ(Δ47)	constants	Value	±1SE	±95% CI	δT/δ(Δ47)	δT/δ(slope)	δT/δ(intercept)
PCS-1-1														39100
PCS-1-2	-9.06				11	0.5816	0.0339	0.0131	0.0257	29.2415	4.63205	9.0873	-353.592	0.154	29.2415	5.08417	9.32587	-353.592	0.0038669	353.592
PCS-1-3	-8.81				12	0.5725	0.0281	0.0125	0.0247	32.5114	4.56484	9.02012	-365.187		32.5114	5.04143	9.27042	-365.187	0.00390871	365.187
PCS-1-4	-11.5				12	0.5866	0.0288	0.0128	0.0252	27.4889	4.44773	8.75647	-347.479		27.4889	4.90703	8.99847	-347.479	0.00384449	347.479
PCS-1-5	-10.3				12	0.5903	0.0261	0.0128	0.0252	26.2114	4.39127	8.64532	-343.068		26.2114	4.84883	8.88648	-343.068	0.00382815	343.068
PCS-2-1	-7.67				12	0.5793	0.0178	0.0095	0.0187	30.058	3.3864	6.66587	-356.464		30.058	3.98826	6.99087	-356.464	0.00387734	356.464
PCS-2-2	-11.29				12	0.6008	0.0265	0.01	0.0197	22.6729	3.31046	6.52161	-331.046		22.6729	3.87328	6.82455	-331.046	0.0037829	331.046
PCS-2-3	-11.28				12	0.5662	0.0193	0.0096	0.019	34.8384	3.58647	7.09823	-373.591		34.8384	4.19259	7.42293	-373.591	0.00393847	373.591
PCS-3-1	-10.62				12	0.5656	0.0185	0.0096	0.0189	35.0628	3.59432	7.07632	-374.408		35.0628	4.20089	7.40288	-374.408	0.00394134	374.408
PCS-3-2	-10.84				12	0.5943	0.0274	0.0098	0.0193	24.8485	3.31636	6.5312	-338.404		24.8485	3.89281	6.84195	-338.404	0.00381072	338.404
PCS-1-2 -- PCS-1-5
N samples (anchors + unknowns)	8 (3 + 5)
N analyses (anchors + unknowns)	270 (183 + 87)
Repeatability of δ13C_VPDB	42.4 ppm
Repeatability of δ18O_VSMOW	103.2 ppm
Repeatability of Δ47 (anchors)	43.4 ppm
Repeatability of Δ47 (unknowns)	27.4 ppm
Repeatability of Δ47 (all)	39.1 ppm
Model degrees of freedom	262
Student's 95% t-factor	1.97
Standardization method	pooled
PCS-2-1 -- PCS-3-2
N samples (anchors + unknowns)	9 (3 + 6)
N analyses (anchors + unknowns)	183 (103 + 80)
Repeatability of δ13C_VPDB	35.0 ppm
Repeatability of δ18O_VSMOW	69.6 ppm
Repeatability of Δ47 (anchors)	29.7 ppm
Repeatability of Δ47 (unknowns)	24.7 ppm
Repeatability of Δ47 (all)	27.7 ppm
Model degrees of freedom	174
Student's 95% t-factor	1.97
Standardization method	pooled

## Sheet: PCS-1-1
ID	Sample	d13C VPDB (Final)	d18O VPDB (Final)	d18O VSMOW (Final)	D47 CDES (Final)	d45 WG (PBL)	d46 WG (PBL)	d47 WG (PBL)	d48 WG (PBL)	d49 WG (PBL)	ETF Slope	ETF Intercept	D47 CDES (ETF)	D48 WG (PBL)	D49 WG (PBL)
2023-04-01 00:13	PCS-1-1	-10.27	-6.96	23.75	0.557	-6.851	4.737	-2.887	10.604	2.439	1.0964	1.04293	0.557	1.097	0.475
2023-04-01 00:57	PCS-1-1	-10.18	-6.75	23.96	0.575	-6.76	4.944	-2.575	10.733	-6.12	1.0964	1.04293	0.575	0.813	-8.564
2023-04-01 07:33	PCS-1-1	-10.18	-6.95	23.76	0.616	-6.774	4.746	-2.745	9.064	1.21	1.09437	1.04155	0.616	-0.446	-0.849
2023-04-04 21:58	PCS-1-1	-9.94	-6.57	24.15	0.651	-6.543	5.13	-2.095	10.78	2.971	1.08466	1.03571	0.651	0.489	-0.094
2023-04-04 22:43	PCS-1-1	-10.02	-6.6	24.12	0.619	-6.61	5.103	-2.221	10.595	9.949	1.08466	1.03571	0.619	0.36	6.989
2023-04-04 23:28	PCS-1-1	-10.03	-6.61	24.11	0.599	-6.624	5.093	-2.263	10.399	20.212	1.08466	1.03571	0.599	0.185	17.258
2023-04-05 00:13	PCS-1-1	-9.98	-6.49	24.23	0.584	-6.578	5.207	-2.118	10.578	15.682	1.08466	1.03571	0.584	0.135	12.464
2023-04-06 21:48	PCS-1-1	-10.11	-6.6	24.11	0.61	-6.693	5.128	-2.293	12.038	17.794	1.099	1.04366	0.61	1.738	14.848
2023-04-06 22:33	PCS-1-1	-10.03	-6.66	24.05	0.603	-6.623	5.069	-2.284	11.085	23.658	1.099	1.04366	0.603	0.911	20.736
2023-04-06 23:18	PCS-1-1	-10.21	-6.6	24.12	0.603	-6.79	5.133	-2.396	10.977	33.209	1.099	1.04366	0.603	0.677	30.321
2023-04-07 00:04	PCS-1-1	-10.01	-6.67	24.05	0.604	-6.604	5.062	-2.272	10.573	20.427	1.099	1.04366	0.604	0.419	17.507
Replicates number		11	11	11	11
Average:		-10.0873	-6.67818	24.0373	0.601909
1SD:		0.107897	0.151315	0.154861	0.0245823
1SE:		0.0325322	0.0456233	0.0466922	0.00741185
95% CI		0.0724864	0.101655	0.104037	0.0165146

## Sheet: PCS-1-2
ID	Sample	d13C VPDB (Final)	d18O VPDB (Final)	d18O VSMOW (Final)	D47 CDES (Final)	d45 WG (PBL)	d46 WG (PBL)	d47 WG (PBL)	d48 WG (PBL)	d49 WG (PBL)	ETF Slope	ETF Intercept	D47 CDES (ETF)	D48 WG (PBL)	D49 WG (PBL)
2023-05-04 20:09	PCS-1-2	-8.92	-6.42	24.3	0.531	-5.154	6.076	0.242	12.18	2.008	1.08157	0.944904	0.531	-0.008	-4.38
2023-05-04 20:58	PCS-1-2	-9.29	-6.44	24.28	0.558	-5.502	6.055	-0.115	12.069	13.131	1.08157	0.944904	0.558	-0.076	7.089
2023-05-04 21:48	PCS-1-2	-9.22	-6.4	24.32	0.573	-5.432	6.1	0.015	12.288	14.361	1.08157	0.944904	0.573	0.05	8.147
2023-05-04 22:39	PCS-1-2	-9.14	-6.38	24.34	0.581	-5.36	6.121	0.119	12.339	16.032	1.08157	0.944904	0.581	0.059	9.69
2023-05-08 16:07	PCS-1-2	-9.16	-6.4	24.32	0.641	-5.374	6.118	0.158	12.076	23.735	1.07029	0.939638	0.641	-0.196	17.36
2023-05-08 16:55	PCS-1-2	-9.24	-6.68	24.04	0.601	-5.455	5.836	-0.238	11.335	23.331	1.07029	0.939638	0.601	-0.367	17.602
2023-05-08 17:44	PCS-1-2	-8.68	-6.62	24.09	0.565	-4.925	5.895	0.336	11.613	24.685	1.07029	0.939638	0.565	-0.211	18.261
2023-05-08 18:34	PCS-1-2	-9.31	-6.55	24.17	0.61	-5.516	5.969	-0.163	11.783	26.777	1.07029	0.939638	0.61	-0.188	20.834
2023-05-10 16:16	PCS-1-2	-9.38	-6.46	24.26	0.519	-5.578	6.071	-0.21	11.946	-10.839	1.08626	0.943588	0.519	-0.231	-16.693
2023-05-10 17:51	PCS-1-2	-9.33	-6.37	24.35	0.586	-5.532	6.163	-0.011	12.178	-9.842	1.08626	0.943588	0.586	-0.183	-15.947
2023-05-10 18:38	PCS-1-2	-9.45	-6.71	24	0.549	-5.656	5.814	-0.515	11.712	1.894	1.08626	0.943588	0.549	0.048	-3.467
Replicates number		11	11	11	11
Average:		-9.19273	-6.49364	24.2245	0.574
1SD:		0.220775	0.124842	0.127622	0.0354175
1SE:		0.0665663	0.0376412	0.0384794	0.0106788
95% CI		0.148319	0.0838698	0.0857374	0.0237938

## Sheet: PCS-1-3
ID	Sample	d13C VPDB (Final)	d18O VPDB (Final)	d18O VSMOW (Final)	D47 CDES (Final)	d45 WG (PBL)	d46 WG (PBL)	d47 WG (PBL)	d48 WG (PBL)	d49 WG (PBL)	ETF Slope	ETF Intercept	D47 CDES (ETF)	D48 WG (PBL)	D49 WG (PBL)
2023-05-05 01:13	PCS-1-3	-8.73	-6.55	24.16	0.611	-4.977	5.954	0.383	13.903	15.24	1.07531	0.940872	0.611	1.937	8.815
2023-05-05 02:04	PCS-1-3	-8.73	-6.44	24.28	0.539	-4.97	6.071	0.437	13.371	37.036	1.07531	0.940872	0.539	1.177	30.229
2023-05-05 02:59	PCS-1-3	-8.74	-6.54	24.18	0.542	-4.988	5.972	0.325	12.799	57.507	1.07531	0.940872	0.542	0.81	50.789
2023-05-05 03:49	PCS-1-3	-8.74	-6.59	24.13	0.563	-4.993	5.919	0.288	12.58	33.052	1.07531	0.940872	0.563	0.698	26.601
2023-05-08 21:04	PCS-1-3	-8.93	-6.56	24.16	0.593	-5.165	5.956	0.172	13.195	37.528	1.07029	0.939638	0.593	1.233	31.161
2023-05-08 21:52	PCS-1-3	-9.11	-6.91	23.79	0.554	-5.337	5.597	-0.394	12.006	20.353	1.07029	0.939638	0.554	0.772	14.965
2023-05-08 22:45	PCS-1-3	-8.76	-6.6	24.12	0.603	-5.007	5.917	0.308	12.54	50.812	1.07029	0.939638	0.603	0.661	44.259
2023-05-08 23:34	PCS-1-3	-8.78	-6.77	23.94	0.543	-5.031	5.743	0.056	11.87	33.097	1.07029	0.939638	0.543	0.346	27.022
2023-05-10 21:01	PCS-1-3	-8.83	-6.72	23.99	0.538	-5.07	5.81	0.078	15.106	-18.164	1.08626	0.943588	0.538	3.412	-24.037
2023-05-10 21:49	PCS-1-3	-8.7	-6.6	24.11	0.601	-4.951	5.928	0.376	13.733	23.484	1.08626	0.943588	0.601	1.82	17.028
2023-05-10 22:43	PCS-1-3	-8.78	-6.5	24.22	0.572	-5.024	6.036	0.379	13.462	34.233	1.08626	0.943588	0.572	1.338	27.573
2023-05-10 23:32	PCS-1-3	-8.77	-6.55	24.17	0.549	-5.01	5.984	0.32	13.12	6.299	1.08626	0.943588	0.549	1.104	-0.093
Replicates number		12	12	12	12
Average:		-8.8	-6.61083	24.1042	0.567333
1SD:		0.114495	0.129296	0.134938	0.0276712
1SE:		0.0330518	0.0373245	0.0389533	0.007988
95% CI		0.0727466	0.0821507	0.0857357	0.0175815

## Sheet: PCS-1-4
ID	Sample	d13C VPDB (Final)	d18O VPDB (Final)	d18O VSMOW (Final)	D47 CDES (Final)	d45 WG (PBL)	d46 WG (PBL)	d47 WG (PBL)	d48 WG (PBL)	d49 WG (PBL)	ETF Slope	ETF Intercept	D47 CDES (ETF)	D48 WG (PBL)	D49 WG (PBL)
2023-05-05 07:08	PCS-1-4	-11.46	-6.28	24.44	0.591	-7.53	6.233	-2.012	13.114	39.845	1.07045	0.93918	0.591	0.602	35.535
2023-05-05 07:57	PCS-1-4	-11.48	-6.21	24.51	0.601	-7.544	6.3	-1.952	13.132	15.351	1.07045	0.93918	0.601	0.486	11.025
2023-05-05 08:46	PCS-1-4	-11.48	-6.29	24.43	0.625	-7.551	6.221	-2.014	12.886	41.516	1.07045	0.93918	0.625	0.4	37.247
2023-05-05 09:39	PCS-1-4	-11.5	-6.26	24.46	0.539	-7.564	6.25	-2.081	12.724	46.732	1.07045	0.93918	0.539	0.184	42.398
2023-05-09 02:49	PCS-1-4	-11.58	-6.4	24.32	0.569	-7.642	6.119	-2.261	12.168	-4.301	1.06844	0.939069	0.569	-0.106	-8.096
2023-05-09 03:37	PCS-1-4	-11.55	-6.39	24.33	0.547	-7.61	6.129	-2.24	12.424	36.385	1.06844	0.939069	0.547	0.128	32.387
2023-05-09 04:26	PCS-1-4	-11.42	-6.39	24.34	0.581	-7.485	6.13	-2.076	12.596	36.623	1.06844	0.939069	0.581	0.296	32.478
2023-05-09 05:19	PCS-1-4	-11.58	-6.32	24.41	0.607	-7.634	6.202	-2.136	12.544	45.809	1.06844	0.939069	0.607	0.1	41.652
2023-05-11 02:46	PCS-1-4	-11.31	-6.49	24.23	0.538	-7.388	6.05	-2.091	12.708	39.758	1.08015	0.941604	0.538	0.564	35.656
2023-05-11 03:35	PCS-1-4	-11.44	-6.33	24.4	0.58	-7.507	6.211	-2.02	12.86	25.631	1.08015	0.941604	0.58	0.395	21.398
2023-05-11 04:23	PCS-1-4	-11.52	-6.32	24.41	0.572	-7.586	6.219	-2.1	12.859	13.813	1.08015	0.941604	0.572	0.377	9.697
2023-05-11 05:16	PCS-1-4	-11.56	-6.43	24.3	0.602	-7.626	6.111	-2.22	12.779	28.03	1.08015	0.941604	0.602	0.513	24.117
Replicates number		12	12	12	12
Average:		-11.49	-6.3425	24.3817	0.579333
1SD:		0.077811	0.0794441	0.0787208	0.0278219
1SE:		0.0224621	0.0229335	0.0227247	0.0080315
95% CI		0.0494387	0.0504764	0.0500168	0.0176772

## Sheet: PCS-1-5
ID	Sample	d13C VPDB (Final)	d18O VPDB (Final)	d18O VSMOW (Final)	D47 CDES (Final)	d45 WG (PBL)	d46 WG (PBL)	d47 WG (PBL)	d48 WG (PBL)	d49 WG (PBL)	ETF Slope	ETF Intercept	D47 CDES (ETF)	D48 WG (PBL)	D49 WG (PBL)
2023-05-05 12:55	PCS-1-5	-10.16	-6.74	23.98	0.569	-6.322	5.776	-1.226	11.824	55.017	1.07557	0.940589	0.569	0.236	50.219
2023-05-05 13:44	PCS-1-5	-10.45	-6.61	24.1	0.587	-6.589	5.9	-1.364	12.045	60.427	1.07557	0.940589	0.587	0.206	55.65
2023-05-05 14:33	PCS-1-5	-10.12	-6.69	24.02	0.583	-6.28	5.821	-1.126	12.034	41.777	1.07557	0.940589	0.583	0.355	36.902
2023-05-05 15:22	PCS-1-5	-10.15	-6.73	23.98	0.556	-6.314	5.778	-1.228	11.853	43.192	1.07557	0.940589	0.556	0.261	38.436
2023-05-09 08:31	PCS-1-5	-10.21	-6.88	23.83	0.632	-6.37	5.634	-1.355	11.092	43.36	1.07468	0.940633	0.632	-0.207	38.953
2023-05-09 09:19	PCS-1-5	-10.61	-6.73	23.98	0.592	-6.738	5.786	-1.625	11.732	35.129	1.07468	0.940633	0.592	0.124	30.86
2023-05-09 10:07	PCS-1-5	-10.34	-6.78	23.93	0.576	-6.491	5.733	-1.437	11.534	51.29	1.07468	0.940633	0.576	0.035	46.786
2023-05-09 10:55	PCS-1-5	-10.14	-6.86	23.85	0.611	-6.307	5.653	-1.291	11.452	40.126	1.07468	0.940633	0.611	0.113	35.627
2023-05-11 08:28	PCS-1-5	-10.19	-6.71	24	0.571	-6.35	5.824	-1.204	12.002	45.944	1.07377	0.937263	0.571	0.316	41.121
2023-05-11 09:16	PCS-1-5	-10.31	-6.72	23.99	0.531	-6.469	5.813	-1.374	11.682	24.865	1.07377	0.937263	0.531	0.021	20.291
2023-05-11 10:05	PCS-1-5	-10.3	-6.76	23.95	0.578	-6.459	5.77	-1.362	11.896	40.593	1.07377	0.937263	0.578	0.319	36.023
2023-05-11 10:53	PCS-1-5	-10.56	-6.66	24.06	0.608	-6.699	5.874	-1.482	12.122	37.42	1.07377	0.937263	0.608	0.336	32.924
Replicates number		12	12	12	12
Average:		-10.295	-6.73917	23.9725	0.582833
1SD:		0.167305	0.0758537	0.0768854	0.0265496
1SE:		0.0482967	0.0218971	0.0221949	0.0076642
95% CI		0.1063	0.0481952	0.0488506	0.0168688

## Sheet: PCS-2-1
ID	Sample	d13C VPDB (Final)	d18O VPDB (Final)	d18O VSMOW (Final)	D47 CDES (Final)	d45 WG (PBL)	d46 WG (PBL)	d47 WG (PBL)	d48 WG (PBL)	d49 WG (PBL)	ETF Slope	ETF Intercept	D47 CDES (ETF)	D48 WG (PBL)	D49 WG (PBL)
2023-02-17 17:31	PCS-2-1	-7.6	-6.7	24.02	0.603	-4.397	4.948	-0.07	8.911	-17.941	1.06725	1.00552	0.603	-1	-22.849
2023-02-17 18:17	PCS-2-1	-7.95	-6.7	24.01	0.603	-4.73	4.94	-0.424	9.089	-6.691	1.06725	1.00552	0.603	-0.807	-11.283
2023-02-17 19:02	PCS-2-1	-7.57	-6.68	24.03	0.586	-4.373	4.961	-0.049	9.082	0.042	1.06725	1.00552	0.586	-0.856	-4.999
2023-02-17 19:48	PCS-2-1	-7.41	-6.51	24.21	0.573	-4.218	5.14	0.275	9.698	1.113	1.06725	1.00552	0.573	-0.603	-4.447
2023-02-20 15:34	PCS-2-1	-7.64	-6.62	24.1	0.571	-4.405	5.059	0.001	9.346	5.566	1.05546	0.999624	0.571	-0.79	0.339
2023-02-20 16:19	PCS-2-1	-7.45	-6.64	24.08	0.562	-4.229	5.041	0.158	9.4	16.748	1.05546	0.999624	0.562	-0.702	11.305
2023-02-20 17:03	PCS-2-1	-7.84	-6.49	24.23	0.573	-4.596	5.186	-0.071	9.671	-1.174	1.05546	0.999624	0.573	-0.72	-6.41
2023-02-20 17:48	PCS-2-1	-7.99	-6.59	24.13	0.552	-4.734	5.091	-0.326	9.562	9.644	1.05546	0.999624	0.552	-0.641	4.685
2023-02-22 15:33	PCS-2-1	-7.55	-6.7	24.01	0.578	-4.32	4.991	0.03	9.283	8.819	1.04308	0.994001	0.578	-0.716	3.615
2023-02-22 16:18	PCS-2-1	-7.71	-6.65	24.06	0.551	-4.464	5.037	-0.101	9.561	19.193	1.04308	0.994001	0.551	-0.534	14.003
2023-02-22 17:02	PCS-2-1	-7.61	-6.51	24.21	0.6	-4.367	5.183	0.19	9.74	9.997	1.04308	0.994001	0.6	-0.645	4.461
2023-02-22 17:47	PCS-2-1	-7.73	-6.68	24.04	0.569	-4.485	5.014	-0.126	9.866	21.412	1.04308	0.994001	0.569	-0.186	16.278
Replicates number		12	12	12	12
Average:		-7.67083	-6.6225	24.0942	0.57675
1SD:		0.182082	0.0795584	0.0824024	0.0181415
1SE:		0.0525625	0.0229665	0.0237875	0.005237
95% CI		0.115689	0.050549	0.052356	0.0115266

## Sheet: PCS-2-2
ID	Sample	d13C VPDB (Final)	d18O VPDB (Final)	d18O VSMOW (Final)	D47 CDES (Final)	d45 WG (PBL)	d46 WG (PBL)	d47 WG (PBL)	d48 WG (PBL)	d49 WG (PBL)	ETF Slope	ETF Intercept	D47 CDES (ETF)	D48 WG (PBL)	D49 WG (PBL)
2023-02-17 22:05	PCS-2-2	-11.28	-6.62	24.09	0.586	-7.847	5.018	-3.593	9.342	-3.581	1.06579	1.00452	0.586	-0.712	-5.016
2023-02-17 22:51	PCS-2-2	-11.03	-6.97	23.74	0.569	-7.628	4.667	-3.723	8.76	-3.111	1.06579	1.00452	0.569	-0.592	-4.098
2023-02-17 23:42	PCS-2-2	-11.34	-6.57	24.15	0.629	-7.905	5.071	-3.561	9.477	5	1.06579	1.00452	0.629	-0.683	3.512
2023-02-18 00:28	PCS-2-2	-11.37	-6.6	24.11	0.612	-7.926	5.035	-3.634	9.377	11.322	1.06579	1.00452	0.612	-0.711	9.919
2023-02-20 20:02	PCS-2-2	-11.38	-6.64	24.07	0.576	-7.91	5.033	-3.656	9.611	3.654	1.06207	1.0053	0.576	-0.476	2.243
2023-02-20 20:47	PCS-2-2	-11.3	-6.74	23.97	0.607	-7.844	4.934	-3.653	9.333	9.773	1.06207	1.0053	0.607	-0.555	8.481
2023-02-20 21:38	PCS-2-2	-11.35	-6.56	24.16	0.625	-7.881	5.119	-3.495	9.971	30.213	1.06207	1.0053	0.625	-0.291	28.564
2023-02-20 22:23	PCS-2-2	-11.32	-6.58	24.13	0.57	-7.852	5.093	-3.541	9.528	13.976	1.06207	1.0053	0.57	-0.678	12.373
2023-02-22 20:02	PCS-2-2	-11.25	-6.67	24.04	0.591	-7.78	5.015	-3.52	9.648	17.632	1.04043	0.992674	0.591	-0.403	16.1
2023-02-22 20:47	PCS-2-2	-11.3	-6.68	24.03	0.584	-7.828	5.006	-3.585	9.69	11.582	1.04043	0.992674	0.584	-0.345	10.128
2023-02-22 21:37	PCS-2-2	-11.36	-6.59	24.12	0.647	-7.879	5.093	-3.492	9.831	28.818	1.04043	0.992674	0.647	-0.378	27.221
2023-02-22 22:22	PCS-2-2	-11.16	-6.88	23.82	0.574	-7.706	4.797	-3.671	9.141	28.308	1.04043	0.992674	0.574	-0.472	27.114
Replicates number		12	12	12	12
Average:		-11.2867	-6.675	24.0358	0.5975
1SD:		0.101205	0.129228	0.132285	0.0260052
1SE:		0.0292153	0.037305	0.0381873	0.00750707
95% CI		0.0643025	0.0821079	0.0840497	0.0165229

## Sheet: PCS-2-3
ID	Sample	d13C VPDB (Final)	d18O VPDB (Final)	d18O VSMOW (Final)	D47 CDES (Final)	d45 WG (PBL)	d46 WG (PBL)	d47 WG (PBL)	d48 WG (PBL)	d49 WG (PBL)	ETF Slope	ETF Intercept	D47 CDES (ETF)	D48 WG (PBL)	D49 WG (PBL)
2023-02-18 03:34	PCS-2-3	-11.22	-6.27	24.46	0.562	-7.775	5.382	-3.185	9.969	-5.837	1.0642	1.0046	0.562	-0.816	-8.052
2023-02-18 04:21	PCS-2-3	-11.31	-6.23	24.5	0.557	-7.857	5.42	-3.24	10.321	12.291	1.0642	1.0046	0.557	-0.543	10.052
2023-02-18 05:07	PCS-2-3	-11.26	-6.25	24.48	0.591	-7.81	5.4	-3.177	9.96	5.618	1.0642	1.0046	0.591	-0.861	3.379
2023-02-18 10:45	PCS-2-3	-11.37	-6.6	24.11	0.571	-7.929	5.038	-3.672	9.36	9.792	1.0642	1.0046	0.571	-0.734	8.378
2023-02-21 01:23	PCS-2-3	-11.24	-6.26	24.46	0.577	-7.773	5.42	-3.134	10.181	5.286	1.05767	1.00278	0.577	-0.681	2.969
2023-02-21 02:09	PCS-2-3	-11.22	-6.34	24.38	0.59	-7.751	5.336	-3.181	10.084	4.721	1.05767	1.00278	0.59	-0.61	2.548
2023-02-21 02:55	PCS-2-3	-11.24	-6.34	24.39	0.528	-7.776	5.343	-3.258	10.157	14.451	1.05767	1.00278	0.528	-0.551	12.27
2023-02-21 08:39	PCS-2-3	-11.43	-6.57	24.15	0.565	-7.954	5.111	-3.634	9.458	14.82	1.05767	1.00278	0.565	-0.782	13.291
2023-02-23 01:25	PCS-2-3	-11.26	-6.21	24.51	0.549	-7.777	5.48	-3.102	10.571	18.925	1.03035	0.986643	0.549	-0.415	16.464
2023-02-23 02:11	PCS-2-3	-11.26	-6.23	24.5	0.535	-7.772	5.466	-3.124	10.499	16.004	1.03035	0.986643	0.535	-0.458	13.573
2023-02-23 02:57	PCS-2-3	-11.24	-6.2	24.53	0.573	-7.754	5.496	-3.039	10.326	23.624	1.03035	0.986643	0.573	-0.688	21.094
2023-02-23 08:57	PCS-2-3	-11.38	-6.51	24.21	0.554	-7.894	5.182	-3.509	9.815	11.166	1.03035	0.986643	0.554	-0.57	9.438
Replicates number		12	12	12	12
Average:		-11.2858	-6.33417	24.39	0.562667
1SD:		0.0702539	0.144314	0.149119	0.0195371
1SE:		0.0202805	0.0416598	0.0430468	0.00563987
95% CI		0.0446372	0.0916927	0.0947455	0.0124133

## Sheet: PCS-3-1
ID	Sample	d13C VPDB (Final)	d18O VPDB (Final)	d18O VSMOW (Final)	D47 CDES (Final)	d45 WG (PBL)	d46 WG (PBL)	d47 WG (PBL)	d48 WG (PBL)	d49 WG (PBL)	ETF Slope	ETF Intercept	D47 CDES (ETF)	D48 WG (PBL)	D49 WG (PBL)
2023-02-18 13:44	PCS-3-1	-10.61	-6.08	24.65	0.535	-7.186	5.579	-2.409	10.532	15.537	1.06049	1.00263	0.535	-0.65	12.236
2023-02-18 14:29	PCS-3-1	-10.49	-6.08	24.66	0.57	-7.075	5.586	-2.254	10.507	16.294	1.06049	1.00263	0.57	-0.688	12.862
2023-02-18 15:14	PCS-3-1	-10.61	-5.91	24.82	0.555	-7.187	5.751	-2.224	10.864	18.71	1.06049	1.00263	0.555	-0.663	15.067
2023-02-18 16:04	PCS-3-1	-10.58	-5.86	24.88	0.579	-7.151	5.807	-2.108	11.102	20.205	1.06049	1.00263	0.579	-0.541	16.406
2023-02-21 11:38	PCS-3-1	-10.58	-6.17	24.56	0.544	-7.148	5.524	-2.416	10.279	7.2	1.04473	0.997128	0.544	-0.791	3.997
2023-02-21 12:23	PCS-3-1	-10.65	-6.14	24.59	0.578	-7.208	5.553	-2.417	10.383	4.25	1.04473	0.997128	0.578	-0.746	1.066
2023-02-21 13:08	PCS-3-1	-10.63	-5.99	24.74	0.56	-7.187	5.703	-2.267	10.764	16.582	1.04473	0.997128	0.56	-0.667	13.039
2023-02-21 13:58	PCS-3-1	-10.63	-5.94	24.8	0.598	-7.178	5.756	-2.168	10.859	41.253	1.04473	0.997128	0.598	-0.679	37.509
2023-02-23 11:55	PCS-3-1	-10.61	-6.07	24.66	0.56	-7.162	5.628	-2.31	10.764	6.888	1.03786	0.990091	0.56	-0.519	3.5
2023-02-23 12:40	PCS-3-1	-10.76	-5.91	24.83	0.551	-7.297	5.793	-2.297	10.842	12.452	1.03786	0.990091	0.551	-0.769	8.866
2023-02-23 13:26	PCS-3-1	-10.71	-5.95	24.79	0.544	-7.251	5.75	-2.298	10.901	11.454	1.03786	0.990091	0.544	-0.626	7.907
2023-02-23 14:15	PCS-3-1	-10.66	-5.91	24.82	0.576	-7.199	5.788	-2.177	11.103	38.653	1.03786	0.990091	0.576	-0.5	34.879
Replicates number		12	12	12	12
Average:		-10.6267	-6.00083	24.7333	0.5625
1SD:		0.0675995	0.10282	0.105256	0.0182234
1SE:		0.0195143	0.0296816	0.0303847	0.00526063
95% CI		0.0429507	0.0653288	0.0668764	0.0115786

[truncated: 2 more sheets: PCS 3-2, PCS - IAEA-C2]
