# Supplementary material for: Preservation and alteration of inclusion-based calcite-water oxygen isotope and clumped isotope temperature signals in calcite veins
Source: Sci Rep. 2025 Mar 14;15:8800. doi: 10.1038/s41598-025-92824-w (PMC11909253; doi:10.1038/s41598-025-92824-w)
Supplement: Supplementary file 3 — Supplementary Information 3. [file 41598_2025_92824_MOESM3_ESM.xlsx]

## Sheet: SÜ Summary
Sample name	δ13C [vPDB, ‰]		δ18O[vPDB, ‰]		δ18O[vSMOW, ‰]		Number of replicates	Easotope Δ47 [I-CDES90°C, ‰]				Anderson Temp [°C]					Anderson Temp [°C]
	Value	±1SD	Value	±1SD	Value	±1SD		Value	±1SD	±1SE	±95% CI	Value	±1SE	±95% CI	δT/δ(Δ47)	constants	Value	±1SE	±95% CI	δT/δ(Δ47)	δT/δ(slope)	δT/δ(intercept)	constants	uncertainty
SÜ-1a	-5.29	0.103247	-5.10727	0.0462798	25.6536	0.0471747	11	0.537364	0.0488042	0.014715	0.0327871	46.2118	6.12919	13.6567	-416.526	39100	46.2118	6.55831	13.8546	-416.526	0.00408391	416.526	39100	400
SÜ-2	-4.62364	0.0504525	-5.29636	0.195052	25.46	0.201643	11	0.598364	0.0517461	0.015602	0.0347635	23.4828	5.20753	11.6031	-333.773	0.154	23.4828	5.58597	11.7778	-333.773	0.00379326	333.773	0.154	0.004
SÜ-3-sparic	-3.82286	0.0828079	-4.84857	0.0397612	25.9214	0.0397612	7	0.578714	0.0225737	0.00853205	0.0208772	30.267	3.04766	7.45736	-357.201		30.267	3.70654	7.74999	-357.201	0.00388001	357.201
SÜ-3 dark	-4.35571	0.243711	-4.74429	0.0574042	26.03	0.06	7	0.592286	0.0537268	0.0203068	0.049689	25.5325	6.91934	16.931	-340.739		25.5325	7.21589	17.0544	-340.739	0.00381947	340.739
SÜ-4	-6.06429	0.0547288	-4.88286	0.0149603	25.8871	0.0149603	7	0.571429	0.032654	0.0123421	0.0301999	32.9035	4.52452	11.0711	-366.594		32.9035	5.00723	11.277	-366.594	0.00391373	366.594
IAEA-C2	-8.25842	0.0300487	-8.97947	0.0279829	21.6632	0.029824	19	0.612684	0.0385545	0.00884501	0.0185827
Nominal value of used standards
ETH1	2.02		-2.19					0.2052
ETH2	-10.17		-18.69					0.2085
ETH3	1.71		-1.78					0.6132
IAEA-C2	-8.25		-9					0.6409
Constants
R13_VPDB	0.01118
R17_VSMOW	0.00038475
R18_VSMOW	0.0020052
δ18O_VPDB_VSMOW	30.92
𝜆	0.528
δ18O factor 70° (for calcite)	1.00871
Sample name	δ13C [vPDB, ‰]		δ18O[vPDB, ‰]		Number of replicates	D47Crunch Δ47 [I-CDES90°C, ‰]				Anderson Temp [°C]					Anderson Temp [°C]
	Value	±1SD	Value	±1SD		Value	±1SD	±1SE	±95% CI	Value	±1SE	δT/δ(Δ47)			Value	±1SE	±95% CI	δT/δ(Δ47)	δT/δ(slope)	δT/δ(intercept)
SU-1a	-5.29	0.103247	-5.10727	0.0462798	11	0.559	0.041	0.0192	0.038	37.564	7.36507	-383.598			37.564	7.68925	14.7432	-383.598	0.00397333	383.598
SU-2	-4.62	0.0504525	-5.29636	0.195052	11	0.6171	0.0934	0.0202	0.0399	17.4201	6.3372	-313.723			17.4201	6.62902	12.6678	-313.723	0.00371573	313.723
SU-3-sparic	-3.82	0.0828079	-4.84857	0.0397612	7	0.5817	0.0514	0.0228	0.0452	29.2061	8.05906	-353.468			29.2061	8.32703	16.1136	-353.468	0.00386645	353.468
SU-3 dark	-4.36	0.243711	-4.74429	0.0574042	7	0.6231	0.0806	0.0236	0.0468	15.5559	7.26227	-307.723			15.5559	7.51242	14.5292	-307.723	0.00369189	307.723
SU-4	-6.06	0.0547288	-4.88286	0.0149603	7	0.5763	0.0625	0.0231	0.0457	31.1331	8.32221	-360.269			31.1331	8.58827	16.6004	-360.269	0.00389109	360.269
IAEA-C2	-8.26	0.0474457	-9.0375	0.0851268	19	0.6053	0.0265	0.0185	0.0366
N samples (anchors + unknowns)	9 (3 + 6)
N analyses (anchors + unknowns)	134 (72 + 62)
Repeatability of δ13C_VPDB	17.6 ppm
Repeatability of δ18O_VSMOW	60.4 ppm
Repeatability of Δ47 (anchors)	48.9 ppm
Repeatability of Δ47 (unknowns)	59.0 ppm
Repeatability of Δ47 (all)	53.6 ppm
Model degrees of freedom	125
Student's 95% t-factor	1.98
Standardization method	pooled

## Sheet: SÜ-1a
ID	Sample	d13C VPDB (Final)	d18O VPDB (Final)	d18O VSMOW (Final)	D47 CDES (Final)	d45 WG (PBL)	d46 WG (PBL)	d47 WG (PBL)	d48 WG (PBL)	d49 WG (PBL)	ETF Slope	ETF Intercept	D47 CDES (ETF)	D48 WG (PBL)	D49 WG (PBL)
2022-10-26 20:35 CEST	SÜ-1a	-5.35	-5.07	25.69	0.552	-1.649	7.918	5.691	15.603	46.916	1.06378	0.950521	0.552	-0.291	32.628
2022-10-26 21:26 CEST	SÜ-1a	-5.2	-5.09	25.67	0.54	-1.506	7.894	5.805	15.381	44.662	1.06378	0.950521	0.54	-0.462	30.295
2022-10-26 22:12 CEST	SÜ-1a	-5.28	-5.14	25.62	0.598	-1.58	7.842	5.732	15.227	38.241	1.06378	0.950521	0.598	-0.51	24.149
2022-10-28 19:43 CEST	SÜ-1a	-5.32	-5.03	25.73	0.566	-1.612	7.948	5.833	15.033	13.426	1.01866	0.875511	0.566	-0.912	-0.503
2022-10-28 20:28 CEST	SÜ-1a	-5.29	-5.13	25.63	0.551	-1.591	7.855	5.749	15.201	43.426	1.01866	0.875511	0.551	-0.561	29.25
2022-10-28 21:18 CEST	SÜ-1a	-5.31	-5.06	25.7	0.605	-1.608	7.919	5.848	14.942	29.723	1.01866	0.875511	0.605	-0.943	15.625
2022-10-28 22:04 CEST	SÜ-1a	-5.5	-5.17	25.59	0.559	-1.785	7.815	5.515	14.904	42.843	1.01866	0.875511	0.559	-0.775	28.969
2022-11-02 19:48 CET	SÜ-1a	-5.11	-5.16	25.6	0.507	-1.42	7.821	5.879	14.831	32.258	0.958733	0.823969	0.507	-0.857	18.115
2022-11-02 20:34 CET	SÜ-1a	-5.24	-5.07	25.7	0.441	-1.541	7.916	5.778	15.013	19.298	0.958733	0.823969	0.441	-0.869	5.275
2022-11-02 21:24 CET	SÜ-1a	-5.21	-5.15	25.61	0.507	-1.52	7.835	5.79	14.117	12.498	0.958733	0.823969	0.507	-1.59	-1.295
2022-11-02 22:10 CET	SÜ-1a	-5.38	-5.11	25.65	0.485	-1.672	7.873	5.645	13.641	-1.276	0.958733	0.823969	0.485	-2.132	-14.793
Replicates number		11	11	11	11
Average:		-5.29	-5.10727	25.6536	0.537364
1SD:		0.103247	0.0462798	0.0471747	0.0488042
1SE:		0.0311302	0.0139539	0.0142237	0.014715
95% CI		0.0693625	0.0310912	0.0316924	0.0327871

## Sheet: SÜ-2
ID	Sample	d13C VPDB (Final)	d18O VPDB (Final)	d18O VSMOW (Final)	D47 CDES (Final)	d45 WG (PBL)	d46 WG (PBL)	d47 WG (PBL)	d48 WG (PBL)	d49 WG (PBL)	ETF Slope	ETF Intercept	D47 CDES (ETF)	D48 WG (PBL)	D49 WG (PBL)
2022-10-27 01:18 CEST	SÜ-2	-4.61	-5.16	25.6	0.529	-0.956	7.818	6.288	14.776	53.482	1.10094	0.96781	0.529	-0.907	38.539
2022-10-27 02:04 CEST	SÜ-2	-4.59	-5.15	25.61	0.558	-0.934	7.823	6.343	14.985	51.112	1.10094	0.96781	0.558	-0.712	36.169
2022-10-27 02:50 CEST	SÜ-2	-4.71	-5.21	25.55	0.563	-1.047	7.767	6.175	14.859	60.247	1.10094	0.96781	0.563	-0.723	45.416
2022-10-27 03:40 CEST	SÜ-2	-4.57	-5.19	25.57	0.591	-0.917	7.784	6.353	14.764	58.231	1.10094	0.96781	0.591	-0.852	43.246
2022-10-29 01:08 CEST	SÜ-2	-4.68	-5.23	25.53	0.571	-1.022	7.756	6.27	14.82	49.314	0.988569	0.860112	0.571	-0.742	34.629
2022-10-29 01:54 CEST	SÜ-2	-4.65	-5.18	25.58	0.584	-0.993	7.801	6.356	14.89	66.589	0.988569	0.860112	0.584	-0.761	51.539
2022-10-29 02:40 CEST	SÜ-2	-4.64	-5.21	25.55	0.572	-0.989	7.77	6.318	14.936	54.022	0.988569	0.860112	0.572	-0.654	39.209
2022-10-29 03:30 CEST	SÜ-2	-4.65	-5.2	25.56	0.6	-0.996	7.78	6.349	14.887	59.682	0.988569	0.860112	0.6	-0.723	44.774
2022-11-03 01:14 CET	SÜ-2	-4.61	-5.57	25.18	0.671	-0.967	7.398	6.11	10.726	11.201	0.914883	0.813974	0.671	-4.064	-2.313
2022-11-03 02:00 CET	SÜ-2	-4.53	-5.74	25	0.698	-0.906	7.226	6.034	9.342	-8.31	0.914883	0.813974	0.698	-5.089	-21.301
2022-11-03 03:36 CET	SÜ-2	-4.62	-5.42	25.33	0.645	-0.977	7.549	6.219	12.399	12.701	0.914883	0.813974	0.645	-2.715	-1.117
Replicates number		11	11	11	11
Average:		-4.62364	-5.29636	25.46	0.598364
1SD:		0.0504525	0.195052	0.201643	0.0517461
1SE:		0.015212	0.0588105	0.0607977	0.015602
95% CI		0.0338944	0.131038	0.135466	0.0347635

## Sheet: SÜ-3-sparic
ID	Sample	d13C VPDB (Final)	d18O VPDB (Final)	d18O VSMOW (Final)	D47 CDES (Final)	d45 WG (PBL)	d46 WG (PBL)	d47 WG (PBL)	d48 WG (PBL)	d49 WG (PBL)	ETF Slope	ETF Intercept	D47 CDES (ETF)	D48 WG (PBL)	D49 WG (PBL)
2022-10-27 06:43 CEST	SÜ-3-sparic	-3.86	-4.84	25.93	0.577	-0.243	8.15	7.41	15.649	69.433	1.07175	0.943138	0.577	-0.705	52.781
2022-10-27 07:29 CEST	SÜ-3-sparic	-3.92	-4.92	25.85	0.591	-0.301	8.063	7.278	15.249	73.398	1.07175	0.943138	0.591	-0.926	56.928
2022-10-27 08:15 CEST	SÜ-3-sparic	-3.84	-4.81	25.96	0.542	-0.225	8.175	7.421	15.62	68.817	1.07175	0.943138	0.542	-0.785	52.102
2022-10-27 09:01 CEST	SÜ-3-sparic	-3.71	-4.83	25.94	0.573	-0.1	8.158	7.563	15.353	77.686	1.07175	0.943138	0.573	-1.013	60.73
2022-10-29 06:33 CEST	SÜ-3-sparic	-3.91	-4.88	25.89	0.594	-0.29	8.112	7.411	15.26	52.687	0.967819	0.846663	0.594	-1.015	36.424
2022-10-29 07:18 CEST	SÜ-3-sparic	-3.79	-4.85	25.92	0.611	-0.175	8.14	7.574	15.483	62.02	0.967819	0.846663	0.611	-0.849	45.433
2022-10-29 08:04 CEST	SÜ-3-sparic	-3.73	-4.81	25.96	0.563	-0.12	8.181	7.624	15.536	67.443	0.967819	0.846663	0.563	-0.88	50.621
Replicates number		7	7	7	7
Average:		-3.82286	-4.84857	25.9214	0.578714
1SD:		0.0828079	0.0397612	0.0397612	0.0225737
1SE:		0.0312984	0.0150283	0.0150283	0.00853205
95% CI		0.0765845	0.036773	0.036773	0.0208772

## Sheet: SÜ-3 dark
ID	Sample	d13C VPDB (Final)	d18O VPDB (Final)	d18O VSMOW (Final)	D47 CDES (Final)	d45 WG (PBL)	d46 WG (PBL)	d47 WG (PBL)	d48 WG (PBL)	d49 WG (PBL)	ETF Slope	ETF Intercept	D47 CDES (ETF)	D48 WG (PBL)	D49 WG (PBL)
2022-10-27 16:43 CEST	SÜ-3 dark	-4.52	-4.7	26.08	0.538	-0.855	8.289	6.898	19.727	96.219	1.0536	0.914359	0.538	3.03	79.564
2022-10-27 17:28 CEST	SÜ-3 dark	-4.44	-4.7	26.08	0.582	-0.782	8.289	7.016	17.346	100.302	1.0536	0.914359	0.582	0.687	83.501
2022-10-27 18:13 CEST	SÜ-3 dark	-4.02	-4.79	25.98	0.515	-0.392	8.191	7.261	16.317	95.445	1.0536	0.914359	0.515	-0.13	78.472
2022-10-29 16:29 CEST	SÜ-3 dark	-4.28	-4.7	26.07	0.593	-0.633	8.289	7.237	16.433	80.591	0.976872	0.841256	0.593	-0.211	63.921
2022-10-29 17:14 CEST	SÜ-3 dark	-4.16	-4.85	25.92	0.649	-0.522	8.14	7.263	15.719	83.508	0.976872	0.841256	0.649	-0.617	66.976
2022-10-29 17:59 CEST	SÜ-3 dark	-4.31	-4.75	26.03	0.662	-0.662	8.24	7.23	16.069	81.579	0.976872	0.841256	0.662	-0.471	65.026
2022-10-29 18:44 CEST	SÜ-3 dark	-4.76	-4.72	26.05	0.607	-1.085	8.263	6.756	15.992	83.164	0.976872	0.841256	0.607	-0.593	67.023
Replicates number		7	7	7	7
Average:		-4.35571	-4.74429	26.03	0.592286
1SD:		0.243711	0.0574042	0.06	0.0537268
1SE:		0.0921142	0.0216967	0.0226779	0.0203068
95% CI		0.225395	0.05309	0.0554907	0.049689

## Sheet: SÜ-4
ID	Sample	d13C VPDB (Final)	d18O VPDB (Final)	d18O VSMOW (Final)	D47 CDES (Final)	d45 WG (PBL)	d46 WG (PBL)	d47 WG (PBL)	d48 WG (PBL)	d49 WG (PBL)	ETF Slope	ETF Intercept	D47 CDES (ETF)	D48 WG (PBL)	D49 WG (PBL)
2022-10-27 11:21 CEST	SÜ-4	-6.05	-4.89	25.88	0.54	-2.291	8.088	5.189	15.392	64.562	1.08893	0.948186	0.54	-0.836	50.41
2022-10-27 12:07 CEST	SÜ-4	-6.05	-4.88	25.89	0.576	-2.294	8.099	5.23	15.486	72.01	1.08893	0.948186	0.576	-0.765	57.737
2022-10-27 12:53 CEST	SÜ-4	-5.98	-4.9	25.87	0.535	-2.232	8.08	5.237	15.241	85.544	1.08893	0.948186	0.535	-0.969	71.057
2022-10-27 13:38 CEST	SÜ-4	-6.15	-4.9	25.87	0.565	-2.387	8.081	5.106	15.274	67.06	1.08893	0.948186	0.565	-0.938	52.993
2022-10-29 11:09 CEST	SÜ-4	-6.03	-4.86	25.91	0.591	-2.272	8.12	5.355	15.703	66.929	0.977756	0.848933	0.591	-0.594	52.655
2022-10-29 11:55 CEST	SÜ-4	-6.1	-4.88	25.89	0.631	-2.343	8.108	5.31	15.633	75.348	0.977756	0.848933	0.631	-0.638	61.068
2022-10-29 12:40 CEST	SÜ-4	-6.09	-4.87	25.9	0.562	-2.329	8.115	5.261	15.387	63.468	0.977756	0.848933	0.562	-0.895	49.316
Replicates number		7	7	7	7
Average:		-6.06429	-4.88286	25.8871	0.571429
1SD:		0.0547288	0.0149603	0.0149603	0.032654
1SE:		0.0206855	0.00565445	0.00565445	0.0123421
95% CI		0.0506157	0.0138359	0.0138359	0.0301999

## Sheet: SÜ - IAEA-C2
ID	Sample	d13C VPDB (Final)	d18O VPDB (Final)	d18O VSMOW (Final)	D47 CDES (Final)	d45 WG (PBL)	d46 WG (PBL)	d47 WG (PBL)	d48 WG (PBL)	d49 WG (PBL)	ETF Slope	ETF Intercept	D47 CDES (ETF)	D48 WG (PBL)	D49 WG (PBL)
2022-10-24 12:12 CEST	IAEA-C2	-8.28	-8.97	21.68	0.606	-4.528	3.948	-1.118	6.666	-12.405	1.10254	0.950753	0.606	-1.237	-15.274
2022-10-24 12:56 CEST	IAEA-C2	-8.27	-8.97	21.68	0.613	-4.519	3.947	-1.103	6.548	-3.628	1.10254	0.950753	0.613	-1.351	-6.528
2022-10-24 13:41 CEST	IAEA-C2	-8.27	-9	21.64	0.668	-4.52	3.912	-1.089	6.364	6.619	1.10254	0.950753	0.668	-1.463	3.759
2022-10-24 14:26 CEST	IAEA-C2	-8.29	-8.98	21.66	0.6	-4.538	3.933	-1.149	6.435	0.377	1.10254	0.950753	0.6	-1.435	-2.487
2022-10-25 08:44 CEST	IAEA-C2	-8.18	-8.99	21.65	0.62	-4.434	3.929	-1.028	6.958	57.648	1.0316	0.929412	0.62	-0.907	54.51
2022-10-25 09:30 CEST	IAEA-C2	-8.26	-8.97	21.67	0.589	-4.509	3.955	-1.111	7.009	37.691	1.0316	0.929412	0.589	-0.908	34.644
2022-10-25 10:15 CEST	IAEA-C2	-8.25	-8.96	21.68	0.65	-4.492	3.959	-1.029	6.93	51.797	1.0316	0.929412	0.65	-0.996	48.679
2022-10-25 11:01 CEST	IAEA-C2	-8.21	-8.94	21.7	0.619	-4.457	3.979	-1.004	7.023	42.627	1.0316	0.929412	0.619	-0.944	39.457
2022-10-26 10:07 CEST	IAEA-C2	-8.25	-9.04	21.6	0.697	-4.5	3.889	-1.074	6.573	-4.157	1.05995	0.949333	0.697	-1.211	-6.963
2022-10-26 10:50 CEST	IAEA-C2	-8.25	-8.95	21.7	0.661	-4.492	3.981	-1.01	6.96	-3.653	1.05995	0.949333	0.661	-1.01	-6.647
2022-10-26 11:34 CEST	IAEA-C2	-8.3	-9	21.64	0.659	-4.541	3.926	-1.115	6.79	-8.579	1.05995	0.949333	0.659	-1.07	-11.402
2022-10-26 12:18 CEST	IAEA-C2	-8.25	-8.96	21.68	0.593	-4.496	3.963	-1.094	6.922	-0.524	1.05995	0.949333	0.593	-1.012	-3.489
2022-10-28 10:05 CEST	IAEA-C2	-8.27	-9.02	21.62	0.593	-4.513	3.897	-1.146	6.942	4.507	1.06659	0.918099	0.593	-0.86	1.677
2022-10-28 11:29 CEST	IAEA-C2	-8.31	-9.03	21.61	0.595	-4.556	3.889	-1.196	6.819	-3.274	1.06659	0.918099	0.595	-0.968	-6.024
2022-10-28 12:13 CEST	IAEA-C2	-8.25	-8.95	21.7	0.603	-4.494	3.975	-1.041	7.382	-5.441	1.06659	0.918099	0.603	-0.579	-8.416
2022-11-02 10:04 CET	IAEA-C2	-8.26	-8.97	21.67	0.569	-4.508	3.946	-1.066	6.578	-7.678	1.00089	0.846981	0.569	-1.32	-10.577
2022-11-02 10:48 CET	IAEA-C2	-8.24	-8.98	21.67	0.545	-4.49	3.946	-1.072	6.631	-19.295	1.00089	0.846981	0.545	-1.266	-22.178
2022-11-02 11:32 CET	IAEA-C2	-8.24	-8.98	21.66	0.588	-4.494	3.942	-1.036	6.719	-16.919	1.00089	0.846981	0.588	-1.172	-19.798
2022-11-02 12:16 CET	IAEA-C2	-8.28	-8.95	21.69	0.573	-4.524	3.969	-1.056	6.87	-11.104	1.00089	0.846981	0.573	-1.076	-14.021
Replicates number		19	19	19	19
Average:		-8.25842	-8.97947	21.6632	0.612684
1SD:		0.0300487	0.0279829	0.029824	0.0385545
1SE:		0.00689364	0.00641971	0.00684211	0.00884501
95% CI		0.014483	0.0134873	0.0143747	0.0185827
