# Supplementary material for: Preservation and alteration of inclusion-based calcite-water oxygen isotope and clumped isotope temperature signals in calcite veins
Source: Sci Rep. 2025 Mar 14;15:8800. doi: 10.1038/s41598-025-92824-w (PMC11909253; doi:10.1038/s41598-025-92824-w)
Supplement: Supplementary file 4 — Supplementary Information 4. [file 41598_2025_92824_MOESM4_ESM.xlsx]

## Sheet: VK Summary
Sample name	δ13C [vPDB, ‰]		δ18O[vPDB, ‰]		δ18O[vSMOW, ‰]		Number of replicates	Easotope Δ47 [I-CDES90°C, ‰]				Anderson Temp [°C]					Anderson Temp [°C]
	Value	±1SD	Value	±1SD	Value	±1SD		Value	±1SD	±1SE	±95% CI	Value	±1SE	±95% CI	δT/δ(Δ47)	constants	Value	±1SE	±95% CI	δT/δ(Δ47)	δT/δ(slope)	δT/δ(intercept)	constants	uncertainty
VK1	-5.93	0.0521536	-4.45364	0.0480151	26.3291	0.0500908	11	0.575364	0.0248527	0.00749336	0.0166962	31.471	2.70863	6.0352	-361.47	39100	31.471	3.44313	6.3986	-361.47	0.00389541	361.47	39100	400
VK2	-6.95083	0.0328795	-4.5925	0.0304884	26.185	0.0331662	12	0.535333	0.0221291	0.00638812	0.0140602	47.0608	2.6821	5.90325	-419.857	0.154	47.0608	3.56326	6.35229	-419.857	0.00409477	419.857	0.154	0.004
VK3	-2.70167	0.0892222	-4.80583	0.0850089	25.965	0.0861816	12	0.55675	0.0299184	0.00863671	0.0190093	38.4307	3.34082	7.3531	-386.817		38.4307	4.01188	7.68129	-386.817	0.00398441	386.817
VK4	-6.08909	0.0651851	-4.81909	0.0756908	25.9518	0.0789707	11	0.606273	0.0343921	0.0103696	0.0231049	20.8777	3.3707	7.51039	-325.056		20.8777	3.91333	7.76908	-325.056	0.00375994	325.056
VK5	-3.06667	0.127446	-5.1675	0.0995558	25.5942	0.102466	12	0.503583	0.0616949	0.0178098	0.0391991	61.286	8.51905	18.7503	-478.335		61.286	8.89727	18.9251	-478.335	0.00427668	478.335
VK6	-6.92917	0.0317543	-4.56667	0.0360135	26.2108	0.036045	12	0.56125	0.0410435	0.0118482	0.0260778	36.7045	4.50734	9.92059	-380.423		36.7045	5.01435	10.161	-380.423	0.00396233	380.423
IAEA-C2	-8.29135	0.0474457	-9.0375	0.0851268	21.6025	0.0873549	52	0.640615	0.0412207	0.00571628	0.0114759
Nominal value of used standards
ETH1	2.02		-2.19					0.2052
ETH2	-10.17		-18.69					0.2085
ETH3	1.71		-1.78					0.6132
IAEA-C2	-8.25		-9					0.6409
Constants
R13_VPDB	0.01118
R17_VSMOW	0.00038475
R18_VSMOW	0.0020052
δ18O_VPDB_VSMOW	30.92
𝜆	0.528
δ18O factor 70° (for calcite)	1.00871
Sample name	δ13C [vPDB, ‰]		δ18O[vPDB, ‰]		Number of replicates	D47Crunch Δ47 [I-CDES90°C, ‰]				Anderson Temp [°C]					Anderson Temp [°C]
	Value	±1SD	Value	±1SD		Value	±1SD	±1SE	±95% CI	Value	±1SE	δT/δ(Δ47)			Value	±1SE	±95% CI	δT/δ(Δ47)	δT/δ(slope)	δT/δ(intercept)
VK1	-5.94	0.0521536	-4.45364	0.0480151	11	0.58	0.0268	0.0135	0.0266	29.8088	4.8004	-355.585			29.8088	5.24103	9.68964	-355.585	0.00387415	355.585
VK2	-6.97	0.0328795	-4.5925	0.0304884	12	0.5399	0.0293	0.0128	0.0252	45.1605	5.27905	-412.426			45.1605	5.7655	10.6485	-412.426	0.00407047	412.426
VK3	-2.72	0.0892222	-4.80583	0.0850089	12	0.5603	0.0394	0.0127	0.0251	37.0666	4.84833	-381.758			37.0666	5.32503	9.83193	-381.758	0.00396696	381.758
VK4	-6.11	0.0651851	-4.81909	0.0756908	11	0.6095	0.0374	0.0138	0.0273	19.8342	4.43818	-321.607			19.8342	4.8578	8.99928	-321.607	0.0037466	321.607
VK5	-3.08	0.127446	-5.1675	0.0995558	12	0.5036	0.0696	0.0123	0.0244	61.278	5.8831	-478.301			61.278	6.41853	11.9494	-478.301	0.00427657	478.301
VK6	-6.94	0.0317543	-4.56667	0.0360135	12	0.5605	0.0505	0.013	0.0256	36.9902	4.95919	-381.476			36.9902	5.42574	10.0108	-381.476	0.00396599	381.476
IAEA-C2	-8.29135	0.0474457	-9.0375	0.0851268	16	0.663	0.0436	0.0138	0.0271
N samples (anchors + unknowns)	10 (3 + 7)
N analyses (anchors + unknowns)	189 (103 + 86)
Repeatability of δ13C_VPDB	32.0 ppm
Repeatability of δ18O_VSMOW	79.9 ppm
Repeatability of Δ47 (anchors)	34.4 ppm
Repeatability of Δ47 (unknowns)	44.7 ppm
Repeatability of Δ47 (all)	39.3 ppm
Model degrees of freedom	179
Student's 95% t-factor	1.97
Standardization method	pooled

## Sheet: VK1
ID	Sample	d13C VPDB (Final)	d18O VPDB (Final)	d18O VSMOW (Final)	D47 CDES (Final)	d45 WG (PBL)	d46 WG (PBL)	d47 WG (PBL)	d48 WG (PBL)	d49 WG (PBL)	ETF Slope	ETF Intercept	D47 CDES (ETF)	D48 WG (PBL)	D49 WG (PBL)
2022-06-15 15:18 CEST	VK1	-5.87	-4.4	26.38	0.559	-2.412	7.95	4.992	16.274	101.027	1.10844	0.907585	0.559	0.305	86.822
2022-06-15 16:03 CEST	VK1	-5.98	-4.46	26.32	0.584	-2.512	7.894	4.856	15.989	61.916	1.10844	0.907585	0.584	0.136	48.443
2022-06-15 16:49 CEST	VK1	-5.98	-4.46	26.32	0.596	-2.514	7.891	4.861	15.882	53.774	1.10844	0.907585	0.596	0.037	40.412
2022-06-15 17:34 CEST	VK1	-5.92	-4.45	26.33	0.585	-2.452	7.903	4.927	16.004	41.746	1.10844	0.907585	0.585	0.134	28.446
2022-06-17 15:39 CEST	VK1	-6	-4.49	26.29	0.562	-2.544	7.811	4.711	15.66	48.442	1.12937	0.926619	0.562	-0.023	35.341
2022-06-17 16:24 CEST	VK1	-5.98	-4.47	26.31	0.545	-2.529	7.832	4.731	15.986	61.576	1.12937	0.926619	0.545	0.256	48.252
2022-06-17 17:53 CEST	VK1	-5.94	-4.57	26.21	0.562	-2.491	7.736	4.692	15.45	48.489	1.12937	0.926619	0.562	-0.08	35.482
2022-06-20 15:29 CEST	VK1	-5.9	-4.41	26.38	0.612	-2.441	7.935	4.968	15.87	51.715	1.09651	0.93795	0.612	-0.062	38.208
2022-06-20 16:15 CEST	VK1	-5.85	-4.42	26.36	0.609	-2.398	7.92	4.995	15.796	57.332	1.09651	0.93795	0.609	-0.105	43.737
2022-06-20 17:00 CEST	VK1	-5.94	-4.45	26.34	0.579	-2.479	7.896	4.859	15.843	55.289	1.09651	0.93795	0.579	-0.012	41.859
2022-06-20 17:45 CEST	VK1	-5.87	-4.41	26.38	0.536	-2.413	7.935	4.927	15.844	45.588	1.09651	0.93795	0.536	-0.087	32.13
Replicates number		11	11	11	11
Average:		-5.93	-4.45364	26.3291	0.575364
1SD:		0.0521536	0.0480151	0.0500908	0.0248527
1SE:		0.0157249	0.0144771	0.015103	0.00749336
95% CI		0.0350373	0.032257	0.0336515	0.0166962

## Sheet: VK2
ID	Sample	d13C VPDB (Final)	d18O VPDB (Final)	d18O VSMOW (Final)	D47 CDES (Final)	d45 WG (PBL)	d46 WG (PBL)	d47 WG (PBL)	d48 WG (PBL)	d49 WG (PBL)	ETF Slope	ETF Intercept	D47 CDES (ETF)	D48 WG (PBL)	D49 WG (PBL)
2022-06-15 19:50 CEST	VK2	-6.98	-4.6	26.18	0.521	-3.453	7.727	3.657	20.201	63.388	1.10434	0.906481	0.521	4.616	51.295
2022-06-15 20:36 CEST	VK2	-6.96	-4.59	26.19	0.522	-3.439	7.736	3.681	17.971	58.256	1.10434	0.906481	0.522	2.402	46.188
2022-06-15 21:26 CEST	VK2	-6.98	-4.62	26.16	0.574	-3.458	7.71	3.684	17.139	56.539	1.10434	0.906481	0.574	1.635	44.564
2022-06-15 22:12 CEST	VK2	-6.98	-4.63	26.14	0.552	-3.455	7.695	3.653	16.57	61.652	1.10434	0.906481	0.552	1.104	49.646
2022-06-17 20:10 CEST	VK2	-6.87	-4.56	26.22	0.517	-3.367	7.749	3.755	16.813	57.608	1.12826	0.926299	0.517	1.235	45.438
2022-06-17 20:56 CEST	VK2	-6.97	-4.55	26.23	0.516	-3.459	7.759	3.668	16.352	43.445	1.12826	0.926299	0.516	0.761	31.519
2022-06-17 21:47 CEST	VK2	-6.93	-4.54	26.24	0.544	-3.415	7.77	3.749	16.331	58.175	1.12826	0.926299	0.544	0.718	46.01
2022-06-17 22:33 CEST	VK2	-6.96	-4.58	26.2	0.552	-3.45	7.728	3.679	15.931	55.638	1.12826	0.926299	0.552	0.408	43.627
2022-06-20 20:02 CEST	VK2	-6.96	-4.59	26.19	0.505	-3.442	7.749	3.642	18.922	66.566	1.10993	0.946903	0.505	3.312	54.379
2022-06-20 20:48 CEST	VK2	-6.92	-4.6	26.17	0.523	-3.409	7.736	3.681	17.3	56.797	1.10993	0.946903	0.523	1.741	44.711
2022-06-20 21:39 CEST	VK2	-6.97	-4.63	26.14	0.568	-3.455	7.706	3.645	16.655	64.696	1.10993	0.946903	0.568	1.166	52.635
2022-06-20 22:25 CEST	VK2	-6.93	-4.62	26.16	0.53	-3.419	7.72	3.662	16.197	45.794	1.10993	0.946903	0.53	0.687	33.877
Replicates number		12	12	12	12
Average:		-6.95083	-4.5925	26.185	0.535333
1SD:		0.0328795	0.0304884	0.0331662	0.0221291
1SE:		0.00949149	0.00880126	0.00957427	0.00638812
95% CI		0.0208906	0.0193714	0.0210728	0.0140602

## Sheet: VK3
ID	Sample	d13C VPDB (Final)	d18O VPDB (Final)	d18O VSMOW (Final)	D47 CDES (Final)	d45 WG (PBL)	d46 WG (PBL)	d47 WG (PBL)	d48 WG (PBL)	d49 WG (PBL)	ETF Slope	ETF Intercept	D47 CDES (ETF)	D48 WG (PBL)	D49 WG (PBL)
2022-06-16 01:17 CEST	VK3	-2.71	-4.78	25.99	0.561	0.535	7.541	7.654	15.888	70.382	1.10943	0.909909	0.561	0.739	54.098
2022-06-16 02:03 CEST	VK3	-2.81	-4.81	25.96	0.541	0.446	7.513	7.515	15.965	102.257	1.10943	0.909909	0.541	0.869	85.649
2022-06-16 02:49 CEST	VK3	-2.51	-4.64	26.13	0.605	0.731	7.683	8.037	16.1	106.847	1.10943	0.909909	0.605	0.665	89.479
2022-06-16 03:39 CEST	VK3	-2.72	-4.76	26.01	0.594	0.532	7.565	7.704	15.675	79.852	1.10943	0.909909	0.594	0.48	63.375
2022-06-18 01:40 CEST	VK3	-2.71	-4.84	25.93	0.563	0.529	7.482	7.583	15.575	110.736	1.12725	0.925674	0.563	0.546	93.969
2022-06-18 02:26 CEST	VK3	-2.67	-4.75	26.02	0.579	0.575	7.579	7.74	15.739	92.773	1.12725	0.925674	0.579	0.517	76.024
2022-06-18 03:12 CEST	VK3	-2.77	-4.81	25.96	0.535	0.471	7.513	7.529	15.685	119.547	1.12725	0.925674	0.535	0.593	102.646
2022-06-18 04:02 CEST	VK3	-2.85	-4.9	25.87	0.571	0.395	7.429	7.398	15.468	117.433	1.12725	0.925674	0.571	0.546	100.836
2022-06-21 01:30 CEST	VK3	-2.68	-4.7	26.08	0.501	0.57	7.657	7.721	16.061	125.247	1.10874	0.946527	0.501	0.678	107.834
2022-06-21 02:16 CEST	VK3	-2.7	-4.86	25.91	0.523	0.543	7.489	7.547	15.717	127.923	1.10874	0.946527	0.523	0.673	110.867
2022-06-21 03:02 CEST	VK3	-2.6	-4.92	25.85	0.568	0.637	7.433	7.63	15.509	125.978	1.10874	0.946527	0.568	0.58	108.963
2022-06-21 03:52 CEST	VK3	-2.69	-4.9	25.87	0.54	0.551	7.447	7.53	15.477	123.139	1.10874	0.946527	0.54	0.52	106.237
Replicates number		12	12	12	12
Average:		-2.70167	-4.80583	25.965	0.55675
1SD:		0.0892222	0.0850089	0.0861816	0.0299184
1SE:		0.0257562	0.02454	0.0248785	0.00863671
95% CI		0.0566891	0.0540121	0.0547572	0.0190093

## Sheet: VK4
ID	Sample	d13C VPDB (Final)	d18O VPDB (Final)	d18O VSMOW (Final)	D47 CDES (Final)	d45 WG (PBL)	d46 WG (PBL)	d47 WG (PBL)	d48 WG (PBL)	d49 WG (PBL)	ETF Slope	ETF Intercept	D47 CDES (ETF)	D48 WG (PBL)	D49 WG (PBL)
2022-06-16 06:44 CEST	VK4	-6.04	-4.71	26.07	0.601	-2.591	7.593	4.491	15.392	34.233	1.11357	0.91369	0.601	0.146	21.795
2022-06-16 07:29 CEST	VK4	-6.19	-4.84	25.93	0.55	-2.738	7.462	4.163	15.082	38.23	1.11357	0.91369	0.55	0.101	26.167
2022-06-16 08:15 CEST	VK4	-6.07	-4.81	25.96	0.657	-2.624	7.49	4.406	15.298	25.827	1.11357	0.91369	0.657	0.257	13.73
2022-06-16 09:01 CEST	VK4	-6.02	-4.76	26.01	0.639	-2.571	7.54	4.493	15.547	37.306	1.11357	0.91369	0.639	0.403	24.916
2022-06-18 07:07 CEST	VK4	-6.06	-4.7	26.07	0.548	-2.609	7.627	4.45	15.571	53.287	1.11053	0.921078	0.548	0.254	40.57
2022-06-18 07:53 CEST	VK4	-6.08	-4.78	26	0.606	-2.627	7.552	4.41	15.4	51.296	1.11053	0.921078	0.606	0.235	38.776
2022-06-18 08:39 CEST	VK4	-6.07	-4.82	25.95	0.639	-2.619	7.503	4.401	15.344	39.182	1.11053	0.921078	0.639	0.277	26.896
2022-06-18 09:25 CEST	VK4	-6.1	-4.91	25.86	0.62	-2.647	7.42	4.271	15.199	46.585	1.11053	0.921078	0.62	0.3	34.411
2022-06-21 06:56 CEST	VK4	-6.03	-4.87	25.9	0.598	-2.578	7.485	4.367	15.295	62.554	1.10158	0.94444	0.598	0.265	49.982
2022-06-21 07:41 CEST	VK4	-6.23	-4.91	25.85	0.617	-2.765	7.439	4.145	15.208	56.102	1.10158	0.94444	0.617	0.27	43.909
2022-06-21 09:11 CEST	VK4	-6.09	-4.9	25.87	0.594	-2.629	7.453	4.278	15.296	81.316	1.10158	0.94444	0.594	0.33	68.649
Replicates number		11	11	11	11
Average:		-6.08909	-4.81909	25.9518	0.606273
1SD:		0.0651851	0.0756908	0.0789707	0.0343921
1SE:		0.019654	0.0228216	0.0238105	0.0103696
95% CI		0.0437919	0.0508497	0.0530532	0.0231049

## Sheet: VK5
ID	Sample	d13C VPDB (Final)	d18O VPDB (Final)	d18O VSMOW (Final)	D47 CDES (Final)	d45 WG (PBL)	d46 WG (PBL)	d47 WG (PBL)	d48 WG (PBL)	d49 WG (PBL)	ETF Slope	ETF Intercept	D47 CDES (ETF)	D48 WG (PBL)	D49 WG (PBL)
2022-06-16 11:20 CEST	VK5	-2.95	-5.05	25.71	0.569	0.297	7.254	7.125	15.617	302.566	1.12255	0.919387	0.569	1.042	283.801
2022-06-16 12:06 CEST	VK5	-3.05	-5.33	25.43	0.62	0.195	6.975	6.791	14.703	145.67	1.12255	0.919387	0.62	0.695	129.901
2022-06-16 12:51 CEST	VK5	-3.3	-5.06	25.71	0.463	-0.029	7.247	6.685	15.321	459.748	1.12255	0.919387	0.463	0.764	439.237
2022-06-16 13:37 CEST	VK5	-3.07	-5.26	25.5	0.53	0.174	7.04	6.753	14.766	292.51	1.12255	0.919387	0.53	0.627	274.586
2022-06-18 11:47 CEST	VK5	-2.96	-5.23	25.53	0.546	0.289	7.104	6.942	14.783	189.169	1.12112	0.927891	0.546	0.517	172.387
2022-06-18 12:32 CEST	VK5	-3.03	-5.16	25.6	0.518	0.227	7.169	6.917	15.001	230.439	1.12112	0.927891	0.518	0.602	212.999
2022-06-18 13:18 CEST	VK5	-3.21	-5.06	25.71	0.482	0.056	7.277	6.813	15.246	361.918	1.12112	0.927891	0.482	0.629	342.58
2022-06-18 14:04 CEST	VK5	-3.18	-5.15	25.61	0.514	0.083	7.185	6.778	15.015	308.462	1.12112	0.927891	0.514	0.585	290.081
2022-06-21 11:32 CEST	VK5	-3.11	-5.1	25.67	0.426	0.161	7.272	6.846	15.302	375.825	1.09988	0.943301	0.426	0.695	356.151
2022-06-21 12:18 CEST	VK5	-3.11	-5.19	25.56	0.521	0.16	7.172	6.835	15.234	295.396	1.09988	0.943301	0.521	0.827	277.12
2022-06-21 13:04 CEST	VK5	-2.83	-5.32	25.44	0.404	0.413	7.045	6.865	14.888	381.399	1.09988	0.943301	0.404	0.739	361.877
2022-06-21 13:49 CEST	VK5	-3	-5.1	25.66	0.45	0.268	7.264	6.972	15.227	334.71	1.09988	0.943301	0.45	0.637	315.492
Replicates number		12	12	12	12
Average:		-3.06667	-5.1675	25.5942	0.503583
1SD:		0.127446	0.0995558	0.102466	0.0616949
1SE:		0.0367904	0.0287393	0.0295793	0.0178098
95% CI		0.0809752	0.0632548	0.0651037	0.0391991

## Sheet: VK6
ID	Sample	d13C VPDB (Final)	d18O VPDB (Final)	d18O VSMOW (Final)	D47 CDES (Final)	d45 WG (PBL)	d46 WG (PBL)	d47 WG (PBL)	d48 WG (PBL)	d49 WG (PBL)	ETF Slope	ETF Intercept	D47 CDES (ETF)	D48 WG (PBL)	D49 WG (PBL)
2022-06-16 16:43 CEST	VK6	-6.88	-4.55	26.22	0.56	-3.371	7.756	3.799	27.986	68.928	1.11441	0.917114	0.56	12.223	56.62
2022-06-16 17:28 CEST	VK6	-6.96	-4.62	26.16	0.554	-3.447	7.688	3.648	20.926	39.121	1.11441	0.917114	0.554	5.408	27.376
2022-06-16 18:14 CEST	VK6	-6.95	-4.61	26.17	0.581	-3.441	7.7	3.692	18.97	53.255	1.11441	0.917114	0.581	3.456	41.318
2022-06-16 18:59 CEST	VK6	-6.88	-4.56	26.22	0.594	-3.369	7.747	3.823	17.945	47.915	1.11441	0.917114	0.594	2.355	35.864
2022-06-18 17:10 CEST	VK6	-6.91	-4.63	26.15	0.607	-3.394	7.707	3.761	108.809	109.674	1.11909	0.927336	0.607	91.912	97.027
2022-06-18 17:56 CEST	VK6	-6.94	-4.54	26.24	0.584	-3.41	7.794	3.809	46.436	73.145	1.11909	0.927336	0.584	30.313	60.753
2022-06-18 18:41 CEST	VK6	-6.94	-4.55	26.23	0.612	-3.414	7.78	3.816	30.347	60.544	1.11909	0.927336	0.612	14.499	48.329
2022-06-18 19:27 CEST	VK6	-6.97	-4.53	26.25	0.59	-3.439	7.802	3.792	24.15	40.237	1.11909	0.927336	0.59	8.356	28.242
2022-06-21 16:55 CEST	VK6	-6.96	-4.59	26.18	0.511	-3.425	7.778	3.694	28.167	61.783	1.09842	0.942853	0.511	12.357	49.573
2022-06-21 17:41 CEST	VK6	-6.91	-4.53	26.25	0.519	-3.382	7.841	3.808	22.291	48.415	1.09842	0.942853	0.519	6.445	36.182
2022-06-21 18:26 CEST	VK6	-6.9	-4.55	26.22	0.541	-3.369	7.82	3.82	20.012	55.419	1.09842	0.942853	0.541	4.245	43.134
2022-06-21 19:11 CEST	VK6	-6.95	-4.54	26.24	0.482	-3.412	7.834	3.735	18.897	66.187	1.09842	0.942853	0.482	3.119	53.797
Replicates number		12	12	12	12
Average:		-6.92917	-4.56667	26.2108	0.56125
1SD:		0.0317543	0.0360135	0.036045	0.0410435
1SE:		0.00916667	0.0103962	0.0104053	0.0118482
95% CI		0.0201757	0.0228819	0.0229019	0.0260778

## Sheet: VK - IAEA-C2
ID	Sample	d13C VPDB (Final)	d18O VPDB (Final)	d18O VSMOW (Final)	D47 CDES (Final)	d45 WG (PBL)	d46 WG (PBL)	d47 WG (PBL)	d48 WG (PBL)	d49 WG (PBL)	ETF Slope	ETF Intercept	D47 CDES (ETF)	D48 WG (PBL)	D49 WG (PBL)
2022-06-07 11:32 CEST	IAEA-C2	-8.28	-8.96	21.68	0.677	-4.804	3.397	-1.827	6.919	9.378	1.14207	0.900642	0.677	0.112	7.834
2022-06-07 12:17 CEST	IAEA-C2	-8.35	-9.01	21.63	0.645	-4.869	3.346	-1.972	6.999	25.384	1.14207	0.900642	0.645	0.294	23.99
2022-06-08 23:15 CEST	IAEA-C2	-8.24	-8.94	21.7	0.614	-4.757	3.421	-1.803	7.264	29.046	1.10889	0.885241	0.614	0.407	27.373
2022-06-09 00:00 CEST	IAEA-C2	-8.21	-8.94	21.7	0.634	-4.733	3.416	-1.765	7.408	17.488	1.10889	0.885241	0.634	0.56	15.816
2022-06-09 00:45 CEST	IAEA-C2	-8.26	-9.04	21.6	0.638	-4.781	3.317	-1.909	7.415	22.742	1.10889	0.885241	0.638	0.766	21.315
2022-06-09 01:31 CEST	IAEA-C2	-8.22	-9.05	21.59	0.62	-4.745	3.305	-1.899	7.626	14.202	1.10889	0.885241	0.62	0.999	12.77
2022-06-09 17:32 CEST	IAEA-C2	-8.29	-9.05	21.59	0.734	-4.813	3.306	-1.871	6.964	-13.104	1.11463	0.891578	0.734	0.34	-14.429
2022-06-09 18:19 CEST	IAEA-C2	-8.28	-9.01	21.63	0.673	-4.797	3.345	-1.871	7.15	-3.411	1.11463	0.891578	0.673	0.445	-4.842
2022-06-10 13:21 CEST	IAEA-C2	-8.23	-8.91	21.74	0.649	-4.753	3.437	-1.757	7.384	5.983	1.1052	0.889755	0.649	0.494	4.309
2022-06-10 14:08 CEST	IAEA-C2	-8.24	-9.02	21.62	0.671	-4.771	3.318	-1.873	7.311	-1.175	1.1052	0.889755	0.671	0.659	-2.585
2022-06-10 14:54 CEST	IAEA-C2	-8.33	-9.05	21.59	0.697	-4.856	3.29	-1.965	89.132	72.442	1.1052	0.889755	0.697	82	71.085
2022-06-10 15:39 CEST	IAEA-C2	-8.27	-8.96	21.68	0.651	-4.796	3.383	-1.853	44.265	37.97	1.1052	0.889755	0.651	37.236	36.401
2022-06-13 11:40 CEST	IAEA-C2	-8.31	-9.08	21.56	0.636	-4.846	3.254	-2.048	6.554	-6.355	1.1019	0.893791	0.636	0.035	-7.552
2022-06-13 12:26 CEST	IAEA-C2	-8.25	-9.02	21.62	0.659	-4.791	3.315	-1.912	6.933	2.082	1.1019	0.893791	0.659	0.29	0.695
2022-06-14 07:00 CEST	IAEA-C2	-8.27	-8.97	21.68	0.639	-4.814	3.341	-1.933	7.377	17.897	1.10043	0.897721	0.639	0.68	16.463
2022-06-14 07:46 CEST	IAEA-C2	-8.24	-9.02	21.62	0.676	-4.787	3.288	-1.922	7.358	14.549	1.10043	0.897721	0.676	0.766	13.194
2022-06-14 08:32 CEST	IAEA-C2	-8.25	-8.95	21.69	0.696	-4.797	3.357	-1.846	8.106	9.181	1.10043	0.897721	0.696	1.37	7.708
2022-06-14 09:18 CEST	IAEA-C2	-8.24	-8.99	21.66	0.685	-4.785	3.321	-1.88	7.723	4.618	1.10043	0.897721	0.685	1.062	3.21
2022-06-15 11:30 CEST	IAEA-C2	-8.28	-9	21.64	0.581	-4.825	3.293	-2.045	6.531	56.688	1.09886	0.900307	0.581	-0.067	55.309
2022-06-15 12:14 CEST	IAEA-C2	-8.31	-9.03	21.61	0.666	-4.854	3.268	-2.022	6.515	29.992	1.09886	0.900307	0.666	-0.032	28.73
2022-06-17 11:49 CEST	IAEA-C2	-8.36	-9.13	21.51	0.666	-4.919	3.112	-2.254	6.324	31.874	1.11449	0.917136	0.666	0.09	30.997
2022-06-17 12:35 CEST	IAEA-C2	-8.33	-9.07	21.57	0.648	-4.89	3.169	-2.185	6.404	31.618	1.11449	0.917136	0.648	0.056	30.596
2022-06-20 11:41 CEST	IAEA-C2	-8.29	-9.02	21.62	0.622	-4.852	3.237	-2.128	6.167	48.132	1.0801	0.933148	0.622	-0.315	46.911
2022-06-20 12:26 CEST	IAEA-C2	-8.26	-9.02	21.62	0.635	-4.818	3.241	-2.075	6.301	45.899	1.0801	0.933148	0.635	-0.19	44.634
2022-06-22 11:46 CEST	IAEA-C2	-8.29	-9.09	21.55	0.614	-4.824	3.205	-2.137	6.548	32.718	1.08761	0.935577	0.614	0.128	31.548
2022-06-22 12:31 CEST	IAEA-C2	-8.32	-9.05	21.59	0.616	-4.857	3.244	-2.131	6.77	67.56	1.08761	0.935577	0.616	0.269	66.307
2022-06-25 11:19 CEST	IAEA-C2	-8.26	-8.93	21.71	0.665	-4.775	3.407	-1.835	7.188	56.543	1.04861	0.91941	0.665	0.36	54.874
2022-06-25 12:05 CEST	IAEA-C2	-8.31	-8.97	21.67	0.72	-4.818	3.365	-1.868	7.209	66.255	1.04861	0.91941	0.72	0.465	64.709
2022-06-27 20:13 CEST	IAEA-C2	-8.26	-8.99	21.66	0.591	-4.756	3.391	-1.893	6.898	41.552	1.023	0.90159	0.591	0.104	39.917
2022-06-27 20:59 CEST	IAEA-C2	-8.23	-8.94	21.7	0.595	-4.73	3.435	-1.819	7.156	38.335	1.023	0.90159	0.595	0.273	36.587
2022-06-29 19:01 CEST	IAEA-C2	-8.41	-9.21	21.43	0.694	-4.896	3.201	-2.133	6.756	35.845	1.02756	0.913532	0.694	0.341	34.759
2022-06-29 19:46 CEST	IAEA-C2	-8.3	-8.98	21.66	0.649	-4.783	3.43	-1.836	7.418	52.5	1.02756	0.913532	0.649	0.543	50.798
2022-06-29 20:32 CEST	IAEA-C2	-8.26	-9	21.64	0.572	-4.752	3.408	-1.9	7.302	34.381	1.02756	0.913532	0.572	0.472	32.722
2022-06-29 21:18 CEST	IAEA-C2	-8.28	-8.97	21.67	0.616	-4.762	3.437	-1.838	7.421	29.614	1.02756	0.913532	0.616	0.531	27.911
2022-07-01 12:29 CEST	IAEA-C2	-8.37	-9.21	21.42	0.533	-4.868	3.175	-2.305	7.374	62.731	1.05008	0.940955	0.533	1.008	61.64
2022-07-01 13:14 CEST	IAEA-C2	-8.32	-9.09	21.55	0.577	-4.816	3.299	-2.087	7.928	104.519	1.05008	0.940955	0.577	1.31	103.055
2022-07-04 11:33 CEST	IAEA-C2	-8.3	-9.06	21.58	0.57	-4.821	3.292	-2.119	7.045	101.691	1.01734	0.940949	0.57	0.447	100.253
2022-07-04 12:18 CEST	IAEA-C2	-8.31	-9.07	21.57	0.616	-4.829	3.281	-2.092	6.926	77.843	1.01734	0.940949	0.616	0.351	76.467
2022-07-06 11:43 CEST	IAEA-C2	-8.37	-9.26	21.37	0.629	-4.914	3.039	-2.432	6.556	86.859	1.07151	0.989415	0.629	0.465	86.087
2022-07-06 12:29 CEST	IAEA-C2	-8.38	-9.19	21.44	0.696	-4.929	3.11	-2.317	6.685	68.021	1.07151	0.989415	0.696	0.453	67.133
2022-07-08 11:39 CEST	IAEA-C2	-8.31	-9.17	21.47	0.652	-4.87	3.101	-2.298	6.605	78.618	1.04977	0.973756	0.652	0.39	77.667
2022-07-08 12:23 CEST	IAEA-C2	-8.27	-9.08	21.56	0.678	-4.831	3.194	-2.142	6.828	78.823	1.04977	0.973756	0.678	0.426	77.632
2022-07-11 11:45 CEST	IAEA-C2	-8.33	-8.98	21.66	0.649	-4.891	3.258	-2.181	6.689	110.612	1.07534	0.994404	0.649	0.16	109.32
2022-07-11 12:29 CEST	IAEA-C2	-8.18	-8.96	21.68	0.619	-4.75	3.277	-2.045	6.933	97.231	1.07534	0.994404	0.619	0.366	95.748
2022-07-13 10:45 CEST	IAEA-C2	-8.3	-9.01	21.63	0.615	-4.856	3.233	-2.207	6.84	84.869	1.10239	1.01026	0.615	0.361	83.617
2022-07-13 12:05 CEST	IAEA-C2	-8.3	-9.25	21.39	0.597	-4.864	2.996	-2.464	13.364	46.714	1.10239	1.01026	0.597	7.319	46.01
2022-07-15 11:19 CEST	IAEA-C2	-8.36	-9.17	21.47	0.66	-4.917	3.063	-2.392	6.394	89.415	1.09579	1.00391	0.66	0.257	88.591
2022-07-15 12:04 CEST	IAEA-C2	-8.37	-9.14	21.49	0.706	-4.928	3.087	-2.339	6.559	106.534	1.09579	1.00391	0.706	0.374	105.664
2022-07-18 11:37 CEST	IAEA-C2	-8.27	-9	21.64	0.597	-4.817	3.26	-2.137	6.624	99.387	1.07797	0.981062	0.597	0.094	98.018
2022-07-18 12:21 CEST	IAEA-C2	-8.3	-8.98	21.66	0.626	-4.843	3.279	-2.118	6.741	91.898	1.07797	0.981062	0.626	0.171	90.526
2022-07-20 11:27 CEST	IAEA-C2	-8.29	-9	21.64	0.644	-4.819	3.281	-2.068	6.791	52.231	1.09459	0.979069	0.644	0.216	50.877
2022-07-20 12:11 CEST	IAEA-C2	-8.31	-8.96	21.68	0.604	-4.836	3.321	-2.083	6.869	40.645	1.09459	0.979069	0.604	0.214	39.244
Replicates number		52	52	52	52
Average:		-8.29135	-9.0375	21.6025	0.640615
1SD:		0.0474457	0.0851268	0.0873549	0.0412207
1SE:		0.00657953	0.011805	0.0121139	0.00571628
95% CI		0.013209	0.0236994	0.0243198	0.0114759
